# Supplementary material for: Species delimitation of the Dermacentor ticks based on phylogenetic clustering and niche modeling
Source: PeerJ. 2019 May 10;7:e6911. doi: 10.7717/peerj.6911 (PMC6512763; doi:10.7717/peerj.6911)
Supplement: Table S2 [file peerj-07-6911-s005.xlsx]

## Sheet: Sheet1
Table S2. The distribution of the locations used in the study
Species	Latitude	Longtitude	Reference
Dermacentor marginatus	42.3212	86.3804	Lv et al., 2013
Dermacentor marginatus	43.8394	81.1483	Lv et al., 2013
Dermacentor marginatus	44.0392	85.3608	Zhang et al., 2014
Dermacentor marginatus	48.6927	86.7828	Hua et al., 1999
Dermacentor marginatus	42.267	86.8615	Zhang et al., 2016
Dermacentor marginatus	44.8529	82.0479	Zhang et al., 2016
Dermacentor marginatus	47.6989	86.8604	Zhang et al., 2016
Dermacentor marginatus	48.0595	86.4162	Zhang et al., 2016
Dermacentor marginatus	44.0551	80.8767	Zhang et al., 2016
Dermacentor marginatus	43.8254	87.614	Zhang et al., 2016
Dermacentor marginatus	44.4347	84.676	Zhang et al., 2016
Dermacentor marginatus	46.9926	89.5227	Zhang et al., 2016
Dermacentor marginatus	43.7978	82.509	Sun et al., 2017
Dermacentor marginatus	43.4284	83.2584	Sun et al., 2017
Dermacentor marginatus	44.5998	82.8913	Sun et al., 2017
Dermacentor marginatus	43.2167	81.8331	Sun et al., 2017
Dermacentor marginatus	43.1557	81.128	Sun et al., 2017
Dermacentor marginatus	43.4812	82.2288	Sun et al., 2017
Dermacentor marginatus	43.8394	81.1483	Sun et al., 2017
Dermacentor marginatus	45.1724	82.5515	Teng et al., 1991
Dermacentor marginatus	46.7446	82.9773	Sun et al., 2017
Dermacentor marginatus	46.6836	82.8014	Sun et al., 2017
Dermacentor marginatus	45.9361	83.6032	Sun et al., 2017
Dermacentor marginatus	46.524	83.6251	Sun et al., 2017
Dermacentor marginatus	46.2004	82.9796	Sun et al., 2017
Dermacentor marginatus	47.4421	85.8728	Sun et al., 2017
Dermacentor marginatus	38.5919	108.842	Sun et al., 2017
Dermacentor marginatus	38.6884	105.636	Sun et al., 2017
Dermacentor marginatus	36.8778	110.188	Yang et al., 2008a
Dermacentor marginatus	37.1422	109.67	Yang et al., 2008a
Dermacentor marginatus	61.7842	34.3601	Kotovskii et al., 2013
Dermacentor marginatus	42.0396	9.01289	Selmi et al., 2018
Dermacentor marginatus	50.1186	9.89179	Information of our lab
Dermacentor marginatus	50.0918	8.95798	GBIF
Dermacentor marginatus	49.8362	6.76071	GBIF
Dermacentor marginatus	49.6098	8.63113	GBIF
Dermacentor marginatus	49.8831	8.96072	GBIF
Dermacentor marginatus	49.8353	7.81952	GBIF
Dermacentor marginatus	50.1038	7.82227	GBIF
Dermacentor marginatus	49.2499	8.41553	GBIF
Dermacentor marginatus	52.2379	13.1506	GBIF
Dermacentor marginatus	48.4292	8.84399	GBIF
Dermacentor marginatus	49.9185	7.90604	GBIF
Dermacentor marginatus	49.5715	6.3446	Information of our lab
Dermacentor marginatus	40.5138	23.074	GBIF
Dermacentor marginatus	45.7062	26.7188	GBIF
Dermacentor marginatus	45.4268	21.6295	Chitimia et al., 2010
Dermacentor marginatus	44.927	21.7207	Chitimia et al., 2010
Dermacentor marginatus	45.7208	21.3158	Chitimia et al., 2010
Dermacentor marginatus	45.7206	21.3156	Chitimia et al., 2010
Dermacentor marginatus	45.8138	21.8548	Chitimia et al., 2010
Dermacentor marginatus	45.6545	21.4261	Chitimia et al., 2010
Dermacentor marginatus	46.0589	21.6189	Chitimia et al., 2010
Dermacentor marginatus	45.1997	21.862	Chitimia et al., 2010
Dermacentor marginatus	45.8325	21.2312	Chitimia et al., 2010
Dermacentor marginatus	37.4138	56.1017	Hoogstraal et al., 1980
Dermacentor marginatus	37.4094	55.4865	Hoogstraal et al., 1980
Dermacentor marginatus	38.5899	45.8303	Chavshin et al. (NCBI)
Dermacentor marginatus	38.9307	45.6289	Chavshin et al. (NCBI)
Dermacentor marginatus	30.2839	57.0834	Chavshin et al. (NCBI)
Dermacentor marginatus	38.2537	48.3	Chavshin et al. (NCBI)
Dermacentor marginatus	44.4057	8.94626	Selmi et al., 2018
Dermacentor marginatus	43.8897	8.03952	Selmi et al., 2018
Dermacentor marginatus	44.1069	9.81914	Selmi et al., 2018
Dermacentor marginatus	43.5485	10.3106	Selmi et al., 2018
Dermacentor marginatus	43.8376	10.4951	Selmi et al., 2018
Dermacentor marginatus	44.0354	10.1393	Selmi et al., 2018
Dermacentor marginatus	43.7228	10.4017	Selmi et al., 2018
Dermacentor marginatus	38.1564	13.3547	Selmi et al., 2018
Dermacentor marginatus	38.1701	13.3518	Selmi et al., 2018
Dermacentor marginatus	40.1209	9.01289	Chisua et al., 2018
Dermacentor marginatus	48.0196	66.9237	Information of our lab
Dermacentor marginatus	48.1716	17.0755	Kazimírová et al., 2016
Dermacentor marginatus	48.1984	17.0831	Kazimírová et al., 2016
Dermacentor marginatus	48.2011	17.1081	Kazimírová et al., 2016
Dermacentor marginatus	48.3845	17.3028	Kazimírová et al., 2016
Dermacentor marginatus	48.3813	17.3103	Kazimírová et al., 2016
Dermacentor marginatus	48.3708	17.3248	Kazimírová et al., 2016
Dermacentor marginatus	48.7745	18.6245	Berthová et al., 2016
Dermacentor marginatus	48.6077	20.9521	Berthová et al., 2016
Dermacentor marginatus	33.5299	68.3954	Hoogstraal, 1971
Dermacentor marginatus	40.6227	27.6175	Aydin et al., 2007
Dermacentor marginatus	37.9442	27.7295	Aydin et al., 2007
Dermacentor marginatus	36.906	30.9045	Aydin et al., 2007
Dermacentor marginatus	39.4532	34.563	Aydin et al., 2007
Dermacentor marginatus	39.9097	39.9097	Aydin et al., 2007
Dermacentor marginatus	37.44	39.9463	Aydin et al., 2007
Dermacentor marginatus	41.4757	35.4419	Aydin et al., 2007
Dermacentor marginatus	33.8833	-6.75	Vectormap
Dermacentor marginatus	40.76	36.32	Vectormap
Dermacentor marginatus	40.86	35.46	Vectormap
Dermacentor marginatus	40.87	35.21	Vectormap
Dermacentor marginatus	33.2833	-5.38333	Vectormap
Dermacentor marginatus	33.8833	-0.06666	Vectormap
Dermacentor marginatus	34.8666	-1.31666	Vectormap
Dermacentor marginatus	33.35	36.4667	Vectormap
Dermacentor marginatus	33.5667	36.4	Vectormap
Dermacentor marginatus	33.6833	36.1	Vectormap
Dermacentor marginatus	33.8667	36.4167	Vectormap
Dermacentor marginatus	33.6333	36.6833	Vectormap
Dermacentor marginatus	45.7167	-0.883333	Vectormap
Dermacentor marginatus	41.5833	9.28333	Vectormap
Dermacentor marginatus	38.0333	-4.51667	Vectormap
Dermacentor marginatus	39.7833	-7.21667	Vectormap
Dermacentor marginatus	41.1333	23.0667	Vectormap
Dermacentor marginatus	41.7667	21.5333	Vectormap
Dermacentor marginatus	45.55	6.65	Vectormap
Dermacentor marginatus	36.7833	8.71667	Vectormap
Dermacentor marginatus	33.2833	-5.38333	Vectormap
Dermacentor marginatus	38.35	31.4167	Vectormap
Dermacentor marginatus	37.6765	29.8519	Vectormap
Dermacentor marginatus	39.1833	-6.23333	Vectormap
Dermacentor marginatus	43.5333	21.7	Vectormap
Dermacentor marginatus	48.8	2.43333	Vectormap
Dermacentor marginatus	40.4667	25.5	Vectormap
Dermacentor marginatus	48.5	7.5	Vectormap
Dermacentor marginatus	40.3126	38.7639	Vectormap
Dermacentor marginatus	39	35	Vectormap
Dermacentor marginatus	40.85	21.3833	Vectormap
Dermacentor marginatus	37.0167	-4.55	Vectormap
Dermacentor marginatus	43.3833	13.1333	Vectormap
Dermacentor marginatus	43.1167	-3.13333	Vectormap
Dermacentor marginatus	36.75	-5.8	Vectormap
Dermacentor marginatus	43.7833	7.25	Vectormap
Dermacentor marginatus	37.9833	23.7333	Vectormap
Dermacentor marginatus	47.8	3.56667	Vectormap
Dermacentor marginatus	47.4833	3.9	Vectormap
Dermacentor marginatus	46.85	1.06667	Vectormap
Dermacentor marginatus	39.5833	32.5	Vectormap
Dermacentor marginatus	38.5703	38.8241	Vectormap
Dermacentor marginatus	42.7	9.45	Vectormap
Dermacentor marginatus	43.4833	-1.48333	Vectormap
Dermacentor marginatus	37.4833	-2.76667	Vectormap
Dermacentor marginatus	44.7833	1	Vectormap
Dermacentor marginatus	44.7333	5.53333	Vectormap
Dermacentor marginatus	37.5474	30.282	Vectormap
Dermacentor marginatus	40.1196	32.618	Vectormap
Dermacentor marginatus	47.1833	1.95	Vectormap
Dermacentor marginatus	44.8333	0.566666	Vectormap
Dermacentor marginatus	42.6833	23.3167	Vectormap
Dermacentor marginatus	46.9667	-2	Vectormap
Dermacentor marginatus	43.3333	16.6667	Vectormap
Dermacentor marginatus	40.5833	30.9	Vectormap
Dermacentor marginatus	36.9333	-3.3	Vectormap
Dermacentor marginatus	37.9333	13.6667	Vectormap
Dermacentor marginatus	44.6333	-0.316666	Vectormap
Dermacentor marginatus	41.95	8.8	Vectormap
Dermacentor marginatus	43.1333	12.3667	Vectormap
Dermacentor marginatus	43.8167	2.88333	Vectormap
Dermacentor marginatus	43.8667	11.75	Vectormap
Dermacentor marginatus	41.5667	14.65	Vectormap
Dermacentor marginatus	44.3833	7.53333	Vectormap
Dermacentor marginatus	41.1333	15.5167	Vectormap
Dermacentor marginatus	43.55	6.93333	Vectormap
Dermacentor marginatus	38.2667	-4.31667	Vectormap
Dermacentor marginatus	44.7167	1.61667	Vectormap
Dermacentor marginatus	37.9167	-3	Vectormap
Dermacentor marginatus	43.85	5.58333	Vectormap
Dermacentor marginatus	38	-4.8	Vectormap
Dermacentor marginatus	43.2333	-2.25	Vectormap
Dermacentor marginatus	46.8	0.533333	Vectormap
Dermacentor marginatus	38.3	-3.03333	Vectormap
Dermacentor marginatus	43.8667	3.9	Vectormap
Dermacentor marginatus	45.7833	3.08333	Vectormap
Dermacentor marginatus	44.7667	5.08333	Vectormap
Dermacentor marginatus	43.25	6.53333	Vectormap
Dermacentor marginatus	40.2	19.5833	Vectormap
Dermacentor marginatus	44.45	6.06667	Vectormap
Dermacentor marginatus	49.4167	2.83333	Vectormap
Dermacentor marginatus	42.3	9.15	Vectormap
Dermacentor marginatus	46.25	5.38333	Vectormap
Dermacentor marginatus	44.0333	12	Vectormap
Dermacentor marginatus	43.7167	-1.05	Vectormap
Dermacentor marginatus	38.15	-3.93333	Vectormap
Dermacentor marginatus	43.3	-2.86667	Vectormap
Dermacentor marginatus	36.9833	-3.56667	Vectormap
Dermacentor marginatus	41.15	24.15	Vectormap
Dermacentor marginatus	42.7833	-0.516666	Vectormap
Dermacentor marginatus	38.3333	-3.73333	Vectormap
Dermacentor marginatus	37.05	11.05	Vectormap
Dermacentor marginatus	33.4833	-6.15	Vectormap
Dermacentor marginatus	36.8667	9	Vectormap
Dermacentor marginatus	38.6833	39.2333	Vectormap
Dermacentor marginatus	44.2167	5.13333	Vectormap
Dermacentor marginatus	47.45	5.06667	Vectormap
Dermacentor marginatus	43.2667	0.816666	Vectormap
Dermacentor marginatus	42.75	-1.68333	Vectormap
Dermacentor marginatus	43.4	5.35	Vectormap
Dermacentor marginatus	43.0333	6.16667	Vectormap
Dermacentor marginatus	44.4167	1.21667	Vectormap
Dermacentor marginatus	44.2333	0.15	Vectormap
Dermacentor marginatus	45.75	6.3	Vectormap
Dermacentor marginatus	41.45	15.5667	Vectormap
Dermacentor marginatus	44.2833	4.11667	Vectormap
Dermacentor marginatus	48.4	2.7	Vectormap
Dermacentor marginatus	46.4667	-0.816666	Vectormap
Dermacentor marginatus	36.95	-3.85	Vectormap
Dermacentor marginatus	40.5167	21.55	Vectormap
Dermacentor marginatus	48.9833	2.23333	Vectormap
Dermacentor marginatus	44.2333	4.45	Vectormap
Dermacentor marginatus	43.1667	1.73333	Vectormap
Dermacentor marginatus	42.25	1.25	Vectormap
Dermacentor marginatus	38.3	43.1	Vectormap
Dermacentor marginatus	39.8165	32.2799	Vectormap
Dermacentor marginatus	38.7167	43.3167	Vectormap
Dermacentor marginatus	38.1667	-8.56667	Vectormap
Dermacentor marginatus	43.75	5.88333	Vectormap
Dermacentor marginatus	42.8667	9.33333	Vectormap
Dermacentor marginatus	38.5833	-7.83333	Vectormap
Dermacentor marginatus	37.15	-3.43333	Vectormap
Dermacentor marginatus	41.9167	9.08333	Vectormap
Dermacentor marginatus	44.6333	-1.06667	Vectormap
Dermacentor marginatus	42.5833	-2.85	Vectormap
Dermacentor marginatus	38.8667	-8.4	Vectormap
Dermacentor marginatus	38.55	-8.68333	Vectormap
Dermacentor marginatus	38.9833	-8.8	Vectormap
Dermacentor marginatus	38.2833	-8.21667	Vectormap
Dermacentor marginatus	38.35	-8.53	Vectormap
Dermacentor marginatus	37.8333	-5.23333	Vectormap
Dermacentor marginatus	40.5	-3.66667	Vectormap
Dermacentor marginatus	43.9833	6.46667	Vectormap
Dermacentor marginatus	39.7333	9.1	Vectormap
Dermacentor marginatus	40.0667	21.6167	Vectormap
Dermacentor marginatus	38.4167	27.15	Vectormap
Dermacentor marginatus	37.3833	-3.51667	Vectormap
Dermacentor marginatus	36.6833	-6.13333	Vectormap
Dermacentor marginatus	37.1833	-3.15	Vectormap
Dermacentor marginatus	36.4333	-5.45	Vectormap
Dermacentor marginatus	38.5814	36.2888	Vectormap
Dermacentor marginatus	40.4287	34.6928	Vectormap
Dermacentor marginatus	39.8553	33.218	Vectormap
Dermacentor marginatus	39.7385	32.8336	Vectormap
Dermacentor marginatus	38.8	21.7333	Vectormap
Dermacentor marginatus	40.1333	21.2333	Vectormap
Dermacentor marginatus	40.3739	32.6098	Vectormap
Dermacentor marginatus	44.0333	16.2	Vectormap
Dermacentor marginatus	33.8833	-6.75	Vectormap
Dermacentor marginatus	39.6646	33.079	Vectormap
Dermacentor marginatus	43.5333	19.6167	Vectormap
Dermacentor marginatus	45.1667	5.83333	Vectormap
Dermacentor marginatus	43.8167	6.6	Vectormap
Dermacentor marginatus	45.9333	5.9	Vectormap
Dermacentor marginatus	44.5667	5.73333	Vectormap
Dermacentor marginatus	42.5	2.33333	Vectormap
Dermacentor marginatus	42.0167	3.11667	Vectormap
Dermacentor marginatus	39.8667	-6.8	Vectormap
Dermacentor marginatus	48.0167	2.3	Vectormap
Dermacentor marginatus	43.7167	5.33333	Vectormap
Dermacentor marginatus	43.2833	3.16667	Vectormap
Dermacentor marginatus	48.8667	2.88333	Vectormap
Dermacentor marginatus	40.85	22.25	Vectormap
Dermacentor marginatus	35.2	-6.15	Vectormap
Dermacentor marginatus	44.4833	1.46667	Vectormap
Dermacentor marginatus	44.05	3.85	Vectormap
Dermacentor marginatus	40.15	22.0167	Vectormap
Dermacentor marginatus	46.5833	-0.5	Vectormap
Dermacentor marginatus	44.9833	4.36667	Vectormap
Dermacentor marginatus	45.8833	5.58333	Vectormap
Dermacentor marginatus	45.3833	5.41667	Vectormap
Dermacentor marginatus	48.5833	1.56667	Vectormap
Dermacentor marginatus	45.0333	6.36667	Vectormap
Dermacentor marginatus	44.9333	6.68333	Vectormap
Dermacentor marginatus	41.1667	24.55	Vectormap
Dermacentor marginatus	44.7333	-0.6	Vectormap
Dermacentor marginatus	45.3333	6.31667	Vectormap
Dermacentor marginatus	43.0667	0.716666	Vectormap
Dermacentor marginatus	44.9167	-0.233333	Vectormap
Dermacentor marginatus	45.85	1.25	Vectormap
Dermacentor marginatus	43.7167	3.31667	Vectormap
Dermacentor marginatus	46.7667	2.35	Vectormap
Dermacentor marginatus	45.3167	2.33333	Vectormap
Dermacentor marginatus	42.1333	12.1333	Vectormap
Dermacentor marginatus	41.55	14.4	Vectormap
Dermacentor marginatus	44.4333	4.01667	Vectormap
Dermacentor marginatus	41.6333	15.9167	Vectormap
Dermacentor marginatus	45.3333	-0.283333	Vectormap
Dermacentor marginatus	41.1667	23.5333	Vectormap
Dermacentor marginatus	43.6167	4.68333	Vectormap
Dermacentor marginatus	43.4	23.2167	Vectormap
Dermacentor marginatus	40.25	22.3333	Vectormap
Dermacentor marginatus	44.1	3.08333	Vectormap
Dermacentor marginatus	41.7	-0.2	Vectormap
Dermacentor marginatus	43.8833	-0.5	Vectormap
Dermacentor marginatus	46.0333	4.23333	Vectormap
Dermacentor marginatus	43.1333	2.25	Vectormap
Dermacentor marginatus	44.0667	11.4833	Vectormap
Dermacentor marginatus	41.1333	15.2	Vectormap
Dermacentor marginatus	43.6167	6.48333	Vectormap
Dermacentor marginatus	42.4333	2.56667	Vectormap
Dermacentor marginatus	47.3333	-2.15	Vectormap
Dermacentor marginatus	43.6	3.88333	Vectormap
Dermacentor marginatus	42.4833	1.03333	Vectormap
Dermacentor marginatus	42.6667	2.35	Vectormap
Dermacentor marginatus	35.9333	0.083333	Vectormap
Dermacentor marginatus	37.1333	-5.08333	Vectormap
Dermacentor marginatus	39.1333	-6.53333	Vectormap
Dermacentor marginatus	38.1833	-2.31667	Vectormap
Dermacentor marginatus	46.9833	3.16667	Vectormap
Dermacentor marginatus	46.3167	-0.466666	Vectormap
Dermacentor marginatus	46.95	4.63333	Vectormap
Dermacentor marginatus	48.5	-0.166666	Vectormap
Dermacentor marginatus	41.5	26.5167	Vectormap
Dermacentor marginatus	44.5833	14.3833	Vectormap
Dermacentor marginatus	43.3	-1.85	Vectormap
Dermacentor marginatus	40.4167	22.4667	Vectormap
Dermacentor marginatus	38.1167	13.3667	Vectormap
Dermacentor marginatus	38.8	-8.91667	Vectormap
Dermacentor marginatus	37.6333	21.9	Vectormap
Dermacentor marginatus	38.6667	23.0167	Vectormap
Dermacentor marginatus	37.0833	-6.41667	Vectormap
Dermacentor marginatus	37.6333	-7.66667	Vectormap
Dermacentor marginatus	39.6333	-7.45	Vectormap
Dermacentor marginatus	40.6333	23.1667	Vectormap
Dermacentor marginatus	45.6667	5.68333	Vectormap
Dermacentor marginatus	44.4167	12.2	Vectormap
Dermacentor marginatus	42.4833	2.95	Vectormap
Dermacentor marginatus	44.6667	4.33333	Vectormap
Dermacentor marginatus	43.2833	0	Vectormap
Dermacentor marginatus	42.2667	12.6833	Vectormap
Dermacentor marginatus	39.5667	32.1333	Vectormap
Dermacentor marginatus	45.82	3.35	Vectormap
Dermacentor marginatus	45.9	5.25	Vectormap
Dermacentor marginatus	43.5667	6.05	Vectormap
Dermacentor marginatus	47.9167	-2.83333	Vectormap
Dermacentor marginatus	43.5667	-0.183333	Vectormap
Dermacentor marginatus	43.9167	4.41667	Vectormap
Dermacentor marginatus	39.2167	-8.75	Vectormap
Dermacentor marginatus	44.6	5.3	Vectormap
Dermacentor marginatus	38.6667	-6.1	Vectormap
Dermacentor marginatus	43.95	6.9	Vectormap
Dermacentor marginatus	43.9667	6.01667	Vectormap
Dermacentor marginatus	39.6167	-7.06667	Vectormap
Dermacentor marginatus	43.5167	5.68333	Vectormap
Dermacentor marginatus	43.8333	1.75	Vectormap
Dermacentor marginatus	47.7833	4.86667	Vectormap
Dermacentor marginatus	45.6833	0.7	Vectormap
Dermacentor marginatus	48.0833	-1.68333	Vectormap
Dermacentor marginatus	44.0833	5.55	Vectormap
Dermacentor marginatus	43.3	5.75	Vectormap
Dermacentor marginatus	39.4333	-6.78333	Vectormap
Dermacentor marginatus	39.6	-5.5	Vectormap
Dermacentor marginatus	43.3	6.08333	Vectormap
Dermacentor marginatus	41.2333	14.15	Vectormap
Dermacentor marginatus	41.9	12.4167	Vectormap
Dermacentor marginatus	36.7333	-5.16667	Vectormap
Dermacentor marginatus	43.7667	0.6	Vectormap
Dermacentor marginatus	44.05	4.78333	Vectormap
Dermacentor marginatus	44.3833	5.46667	Vectormap
Dermacentor marginatus	47.1	5.3	Vectormap
Dermacentor marginatus	45.5667	4.08333	Vectormap
Dermacentor marginatus	46.5667	3.35	Vectormap
Dermacentor marginatus	46.0833	2	Vectormap
Dermacentor marginatus	45.4167	-0.65	Vectormap
Dermacentor marginatus	45.8	4.8	Vectormap
Dermacentor marginatus	42.7	2.85	Vectormap
Dermacentor marginatus	46.8833	5.58333	Vectormap
Dermacentor marginatus	44.9667	0.75	Vectormap
Dermacentor marginatus	44.6167	6.51667	Vectormap
Dermacentor marginatus	44.6333	4.81667	Vectormap
Dermacentor marginatus	44.8333	5.9	Vectormap
Dermacentor marginatus	47.5167	5.43333	Vectormap
Dermacentor marginatus	43.8833	2.6	Vectormap
Dermacentor marginatus	43.3333	1.33333	Vectormap
Dermacentor marginatus	44.5	4.63333	Vectormap
Dermacentor marginatus	42.85	-2.38333	Vectormap
Dermacentor marginatus	43.6333	-0.483333	Vectormap
Dermacentor marginatus	41.25	36.3333	Vectormap
Dermacentor marginatus	42.3	-0.333333	Vectormap
Dermacentor marginatus	40.1833	-6.55	Vectormap
Dermacentor marginatus	41.8833	-0.25	Vectormap
Dermacentor marginatus	41.6167	8.98333	Vectormap
Dermacentor marginatus	47.2667	-0.083333	Vectormap
Dermacentor marginatus	41.5333	1.3	Vectormap
Dermacentor marginatus	47.35	0.55	Vectormap
Dermacentor marginatus	44.4167	2.6	Vectormap
Dermacentor marginatus	33.8833	-0.066666	Vectormap
Dermacentor marginatus	48.2	3.28333	Vectormap
Dermacentor marginatus	45.4167	2.58333	Vectormap
Dermacentor marginatus	45.3167	4.75	Vectormap
Dermacentor marginatus	39.3333	-6.96667	Vectormap
Dermacentor marginatus	40.3833	21.3167	Vectormap
Dermacentor marginatus	44.0333	-0.983333	Vectormap
Dermacentor marginatus	44.2	5.93333	Vectormap
Dermacentor marginatus	41.9833	21.4333	Vectormap
Dermacentor marginatus	38.9	24.55	Vectormap
Dermacentor marginatus	40.0167	9.1	Vectormap
Dermacentor marginatus	41.7667	-2.46667	Vectormap
Dermacentor marginatus	48.5833	7.75	Vectormap
Dermacentor marginatus	43.05	12.6667	Vectormap
Dermacentor marginatus	36.7833	10.6333	Vectormap
Dermacentor marginatus	40.1748	33.0662	Vectormap
Dermacentor marginatus	40.1394	36.3195	Vectormap
Dermacentor marginatus	44.0833	7.6	Vectormap
Dermacentor marginatus	39.6705	37.1198	Vectormap
Dermacentor marginatus	46.8	-0.051666	Vectormap
Dermacentor marginatus	40.7667	24.7	Vectormap
Dermacentor marginatus	34.8667	-1.31667	Vectormap
Dermacentor marginatus	43.6	1.43333	Vectormap
Dermacentor marginatus	42.1667	0.9	Vectormap
Dermacentor marginatus	39.3	20.3667	Vectormap
Dermacentor marginatus	48.3	4.08333	Vectormap
Dermacentor marginatus	44.9333	4.9	Vectormap
Dermacentor marginatus	38.4	-5.35	Vectormap
Dermacentor marginatus	38.5	43.5	Vectormap
Dermacentor marginatus	40.4333	23.3167	Vectormap
Dermacentor marginatus	44.2667	19.35	Vectormap
Dermacentor marginatus	44.05	7.25	Vectormap
Dermacentor marginatus	40.8	-8.51667	Vectormap
Dermacentor marginatus	38.3333	-4.63333	Vectormap
Dermacentor marginatus	38.3833	-5	Vectormap
Dermacentor marginatus	45.0667	5.55	Vectormap
Dermacentor marginatus	43.3333	2.31667	Vectormap
Dermacentor marginatus	45.4667	4.35	Vectormap
Dermacentor marginatus	38.0833	-5.01667	Vectormap
Dermacentor marginatus	43.25	0.55	Vectormap
Dermacentor marginatus	38.1667	23.3333	Vectormap
Dermacentor marginatus	42.1167	-2.66667	Vectormap
Dermacentor marginatus	42.1167	9.13333	Vectormap
Dermacentor marginatus	44.5	15.8833	Vectormap
Dermacentor marginatus	46.2167	5	Vectormap
Dermacentor marginatus	43.2	23.55	Vectormap
Dermacentor marginatus	43.9833	5.15	Vectormap
Dermacentor marginatus	37.6356	30.0932	Vectormap
Dermacentor marginatus	44.3333	-0.966666	Vectormap
Dermacentor marginatus	42.5667	-2.46667	Vectormap
Dermacentor marginatus	37.2906	29.764	Vectormap
Dermacentor marginatus	39.2833	-5.7	Vectormap
Dermacentor marginatus	36.3333	10.25	Vectormap
Dermacentor marginatus	41.8667	-0.783333	Vectormap
Dermacentor marginatus	48.75	19.35	Vectormap
Dermacentor marginatus	33.8833	-6.75	Vectormap
Dermacentor marginatus	33.4333	-6.01666	Vectormap
Dermacentor marginatus	40.76	36.32	Vectormap
Dermacentor marginatus	40.83	35.65	Vectormap
Dermacentor marginatus	40.87	35.21	Vectormap
Dermacentor marginatus	33.2833	-5.38333	Vectormap
Dermacentor marginatus	35.9333	0.09027	Vectormap
Dermacentor marginatus	33.8833	-0.06666	Vectormap
Dermacentor marginatus	34.8667	-1.31666	Vectormap
Dermacentor marginatus	33.35	36.4667	Vectormap
Dermacentor marginatus	33.5667	36.4	Vectormap
Dermacentor marginatus	33.6833	36.1	Vectormap
Dermacentor marginatus	33.8667	36.4167	Vectormap
Dermacentor marginatus	33.6333	36.6833	Vectormap
Dermacentor nuttalli	46.5855	125.096	Guo, 2016
Dermacentor nuttalli	46.8601	124.436	Guo, 2016
Dermacentor nuttalli	47.6396	132.503	Liu, 2017
Dermacentor nuttalli	47.7252	128.833	Liu, 2017
Dermacentor nuttalli	47.3522	123.911	Teng, 2014
Dermacentor nuttalli	42.8887	129.502	Information of our lab
Dermacentor nuttalli	43.7214	127.338	Liu et al., 2016
Dermacentor nuttalli	42.8599	130.359	Ma, 2017
Dermacentor nuttalli	43.3702	128.225	Liu et al., 2016
Dermacentor nuttalli	41.7261	125.934	Teng, 2014
Dermacentor nuttalli	42.8886	129.502	Liu et al., 2016
Dermacentor nuttalli	40.84	111.745	Sun et al., 2017
Dermacentor nuttalli	40.6566	109.834	Teng et al., 1991
Dermacentor nuttalli	42.2566	118.883	Wang et al., 2014
Dermacentor nuttalli	46.0801	122.032	Wang et al., 2014
Dermacentor nuttalli	50.2416	120.172	Information of our lab
Dermacentor nuttalli	49.2097	119.758	Huang et al., 2017
Dermacentor nuttalli	48.6702	116.816	Huang et al., 2017
Dermacentor nuttalli	48.2162	118.262	Huang et al., 2017
Dermacentor nuttalli	49.3263	119.416	Huang et al., 2017
Dermacentor nuttalli	49.2776	120.593	Huang et al., 2017
Dermacentor nuttalli	40.9921	113.126	Jiang, 1985
Dermacentor nuttalli	43.6501	122.239	Jiang, 1985
Dermacentor nuttalli	38.6884	105.636	Wang et al., 2014
Dermacentor nuttalli	44.387	116.943	Sun et al., 2017
Dermacentor nuttalli	41.6964	110.426	Sun et al., 2017
Dermacentor nuttalli	41.9526	101.053	Sun et al., 2017
Dermacentor nuttalli	42.3212	86.3804	Lv et al., 2013
Dermacentor nuttalli	46.678	90.3733	Bayin et al., 2001
Dermacentor nuttalli	43.8394	81.1483	Lv et al., 2013
Dermacentor nuttalli	44.5998	82.8913	Sun et al., 2017
Dermacentor nuttalli	44.5512	83.9106	Sun et al., 2017
Dermacentor nuttalli	44.0514	85.3819	Zhang et al., 2014
Dermacentor nuttalli	48.6927	86.7828	Hua et al., 1999
Dermacentor nuttalli	44.3049	86.0778	Zhang et al., 2014
Dermacentor nuttalli	48.5739	87.7115	Teng et al., 1991
Dermacentor nuttalli	39.7849	78.5471	Sun et al., 2017
Dermacentor nuttalli	46.7446	82.9773	Sun et al., 2017
Dermacentor nuttalli	46.5108	86.0131	Sun et al., 2017
Dermacentor nuttalli	44.4347	84.676	Sun et al., 2017
Dermacentor nuttalli	44.9679	81.022	Sun et al., 2017
Dermacentor nuttalli	47.4421	85.8728	Sun et al., 2017
Dermacentor nuttalli	47.1109	87.4834	Sun et al., 2017
Dermacentor nuttalli	44.0208	89.5915	Sun et al., 2017
Dermacentor nuttalli	43.597	93.015	Information of our lab
Dermacentor nuttalli	39.9754	115.387	Information of our lab
Dermacentor nuttalli	39.9343	119.594	Shi et al., 2004
Dermacentor nuttalli	36.9715	103.139	Shi et al., 2004
Dermacentor nuttalli	37.1809	104.06	Shi et al., 2004
Dermacentor nuttalli	34.4394	104.034	Shi et al., 2004
Dermacentor nuttalli	41.809	97.0278	Shi et al., 2004
Dermacentor nuttalli	39.5119	94.8758	Shi et al., 2004
Dermacentor nuttalli	40.1415	94.6609	Shi et al., 2004
Dermacentor nuttalli	32.9461	104.681	Shi et al., 2004
Dermacentor nuttalli	33.7703	106.084	Shi et al., 2004
Dermacentor nuttalli	33.3938	104.924	Shi et al., 2004
Dermacentor nuttalli	34.5906	103.505	Shi et al., 2004
Dermacentor nuttalli	35.0012	102.909	Shi et al., 2004
Dermacentor nuttalli	38.9291	100.476	Shi et al., 2004
Dermacentor nuttalli	36.0617	103.832	Shi et al., 2004
Dermacentor nuttalli	38.7839	101.086	Shi et al., 2004
Dermacentor nuttalli	37.9279	102.64	Shi et al., 2004
Dermacentor nuttalli	37.4698	102.896	Shi et al., 2004
Dermacentor nuttalli	39.9853	98.902	Shi et al., 2004
Dermacentor nuttalli	39.7442	98.5074	Shi et al., 2004
Dermacentor nuttalli	35.5027	107.924	Shi et al., 2004
Dermacentor nuttalli	34.9893	106.202	Information of our lab
Dermacentor nuttalli	35.8433	104.11	Information of our lab
Dermacentor nuttalli	35.5817	104.623	Information of our lab
Dermacentor nuttalli	35.5435	106.661	Information of our lab
Dermacentor nuttalli	35.5226	105.728	Information of our lab
Dermacentor nuttalli	35.0663	107.617	Information of our lab
Dermacentor nuttalli	34.0574	103.22	Information of our lab
Dermacentor nuttalli	33.7864	104.369	Information of our lab
Dermacentor nuttalli	33.9992	102.07	Shi et al., 2004
Dermacentor nuttalli	36.5684	107.303	Sun et al., 2017
Dermacentor nuttalli	36.4613	107.985	Sun et al., 2017
Dermacentor nuttalli	35.4919	108.355	Sun et al., 2017
Dermacentor nuttalli	35.8194	108.015	Sun et al., 2017
Dermacentor nuttalli	34.4394	104.034	Sun et al., 2017
Dermacentor nuttalli	36.9715	103.139	Sun et al., 2017
Dermacentor nuttalli	39.377	99.818	Sun et al., 2017
Dermacentor nuttalli	38.8366	99.6143	Sun et al., 2017
Dermacentor nuttalli	38.2467	101.971	Sun et al., 2017
Dermacentor nuttalli	36.7363	103.258	Sun et al., 2017
Dermacentor nuttalli	42.0196	121.665	Teng et al., 1991
Dermacentor nuttalli	42.3844	122.534	Sun et al., 2017
Dermacentor nuttalli	40.1351	124.39	Teng, 2014
Dermacentor nuttalli	41.8776	123.951	Teng, 2014
Dermacentor nuttalli	42.7475	123.347	Sun et al., 2017
Dermacentor nuttalli	36.6749	101.325	Liu, 2014
Dermacentor nuttalli	35.8137	101.112	Liu, 2014
Dermacentor nuttalli	36.989	101.902	Liu, 2014
Dermacentor nuttalli	35.8768	102.802	Liu, 2014
Dermacentor nuttalli	36.2067	101.99	Liu, 2014
Dermacentor nuttalli	36.9295	98.4796	Liu, 2014
Dermacentor nuttalli	37.3782	101.624	Yang et al., 2008b
Dermacentor nuttalli	37.3005	99.0219	Yang et al., 2008b
Dermacentor nuttalli	36.4028	94.9023	Yang et al., 2008b
Dermacentor nuttalli	35.851	102.487	Yang et al., 2008b
Dermacentor nuttalli	36.2834	100.619	Sun et al., 2017
Dermacentor nuttalli	35.5891	99.9868	Sun et al., 2017
Dermacentor nuttalli	35.2547	100.577	Sun et al., 2017
Dermacentor nuttalli	37.3211	100.145	Sun et al., 2017
Dermacentor nuttalli	29.6468	91.1129	Zhang et al., 2009
Dermacentor nuttalli	29.356	90.7423	Zhang et al., 2009
Dermacentor nuttalli	31.4802	93.68	Zhang et al., 2009
Dermacentor nuttalli	29.6739	97.8405	Zhang et al., 2009
Dermacentor nuttalli	30.4745	91.0997	Zhang et al., 2009
Dermacentor nuttalli	29.567	91.2723	Zhang et al., 2009
Dermacentor nuttalli	27.9946	91.9561	Zhang et al., 2009
Dermacentor nuttalli	30.2962	81.1749	Zhang et al., 2009
Dermacentor nuttalli	38.2847	109.729	Yang et al., 2008a
Dermacentor nuttalli	38.8417	110.493	Yang et al., 2008a
Dermacentor nuttalli	36.5852	109.484	Yang et al., 2008a
Dermacentor nuttalli	35.3907	106.34	Li et al., 1998
Dermacentor nuttalli	38.486	106.228	Teng et al., 1991
Dermacentor nuttalli	38.9833	106.379	Teng et al., 1991
Dermacentor nuttalli	37.997	106.194	Li et al., 1998
Dermacentor nuttalli	36.016	106.238	Teng et al., 1991
Dermacentor nuttalli	37.4997	105.193	Sun et al., 2017
Dermacentor nuttalli	38.7148	105.989	Li et al., 1998
Dermacentor nuttalli	36.5534	116.746	Yang et al., 2015
Dermacentor nuttalli	35.1051	118.351	Yang et al., 2015
Dermacentor nuttalli	36.7064	119.156	Yang et al., 2015
Dermacentor nuttalli	37.5124	122.117	Yang et al., 2015
Dermacentor nuttalli	37.3815	117.967	Yang et al., 2015
Dermacentor nuttalli	39.8545	115.554	Sun et al., 2017
Dermacentor nuttalli	40.0681	116.025	Sun et al., 2017
Dermacentor nuttalli	53.1567	107.384	Kulakova et al., 2014
Dermacentor nuttalli	54.5721	100.723	Kulakova et al., 2014
Dermacentor nuttalli	52.287	104.305	Kulakova et al., 2014
Dermacentor nuttalli	51.6757	100.996	Kulakova et al., 2014
Dermacentor nuttalli	51.6726	92.5488	Kulakova et al., 2014
Dermacentor nuttalli	47.4922	109.471	Boldbaatar et al., 2017
Dermacentor nuttalli	49.5395	106.76	Boldbaatar et al., 2017
Dermacentor nuttalli	49.6516	106.82	Boldbaatar et al., 2017
Dermacentor nuttalli	49.8167	106.804	Boldbaatar et al., 2017
Dermacentor nuttalli	49.7759	106.977	Boldbaatar et al., 2017
Dermacentor nuttalli	50.1135	104.694	Boldbaatar et al., 2017
Dermacentor nuttalli	50.2191	104.991	Boldbaatar et al., 2017
Dermacentor nuttalli	48.034	107.479	Boldbaatar et al., 2017
Dermacentor nuttalli	47.9531	107.562	Boldbaatar et al., 2017
Dermacentor nuttalli	47.9605	107.726	Boldbaatar et al., 2017
Dermacentor nuttalli	45.6601	108.479	Boldbaatar et al., 2017
Dermacentor nuttalli	45.7292	109.006	Boldbaatar et al., 2017
Dermacentor nuttalli	45.89	108.831	Boldbaatar et al., 2017
Dermacentor nuttalli	46.1418	109.193	Boldbaatar et al., 2017
Dermacentor nuttalli	44.9803	110.171	Boldbaatar et al., 2017
Dermacentor nuttalli	44.9959	110.391	Boldbaatar et al., 2017
Dermacentor silvarum	45.9482	128.037	Guo et al., 2016
Dermacentor silvarum	47.6396	132.503	Sun et al., 2017
Dermacentor silvarum	47.3522	123.911	Teng, 2014
Dermacentor silvarum	44.0844	131.117	Yang et al., 2006
Dermacentor silvarum	45.7606	132.93	Yang et al., 2006
Dermacentor silvarum	48.887	130.395	Yang et al., 2006
Dermacentor silvarum	49.5617	128.471	Yang et al., 2006
Dermacentor silvarum	50.2435	127.521	Yang et al., 2006
Dermacentor silvarum	44.4108	131.142	Yang et al., 2006
Dermacentor silvarum	45.5216	131.839	Yang et al., 2006
Dermacentor silvarum	46.7959	134.006	Yang et al., 2006
Dermacentor silvarum	47.5751	130.821	Yang et al., 2006
Dermacentor silvarum	52.9705	122.532	Yang et al., 2006
Dermacentor silvarum	35.8433	104.11	Shi et al., 2004
Dermacentor silvarum	35.7102	107.638	Shi et al., 2004
Dermacentor silvarum	35.5435	106.661	Shi et al., 2004
Dermacentor silvarum	38.4303	100.812	Shi et al., 2004
Dermacentor silvarum	35.5027	107.924	Shi et al., 2004
Dermacentor silvarum	35.0663	107.617	Shi et al., 2004
Dermacentor silvarum	34.4394	104.034	Shi et al., 2004
Dermacentor silvarum	34.5923	102.485	Shi et al., 2004
Dermacentor silvarum	35.6775	107.196	Shi et al., 2004
Dermacentor silvarum	35.333	107.363	Shi et al., 2004
Dermacentor silvarum	38.6308	102.445	Shi et al., 2004
Dermacentor silvarum	39.377	99.818	Shi et al., 2004
Dermacentor silvarum	40.2908	97.0447	Shi et al., 2004
Dermacentor silvarum	38.8366	99.6143	Shi et al., 2004
Dermacentor silvarum	42.3212	86.3804	Wang et al., 2014
Dermacentor silvarum	46.4785	90.7445	Bayin et al., 2001
Dermacentor silvarum	44.0392	85.3608	Zhang et al.,2014
Dermacentor silvarum	48.6927	86.7828	Bayin et al., 2001
Dermacentor silvarum	44.8529	82.0479	Zhang et al.,2016
Dermacentor silvarum	44.2124	87.1404	Wang et al., 2014
Dermacentor silvarum	42.8744	88.459	Wang et al., 2014
Dermacentor silvarum	43.4812	82.2288	Sun et al., 2017
Dermacentor silvarum	43.1557	81.128	Sun et al., 2017
Dermacentor silvarum	44.0551	80.8767	Sun et al., 2017
Dermacentor silvarum	44.0208	89.5915	Sun et al., 2017
Dermacentor silvarum	46.7446	82.9773	Sun et al., 2017
Dermacentor silvarum	39.9754	115.387	Information of our lab
Dermacentor silvarum	40.9499	117.957	Information of our lab
Dermacentor silvarum	38.873	115.458	Information of our lab
Dermacentor silvarum	40.815	111.707	Wang et al., 2014
Dermacentor silvarum	49.2097	119.758	Huang et al., 2017
Dermacentor silvarum	46.0801	122.032	Wang et al., 2014
Dermacentor silvarum	49.5775	121.389	Teng et al., 1991
Dermacentor silvarum	48.2162	118.262	Huang et al., 2017
Dermacentor silvarum	49.151	120.228	Teng et al., 1991
Dermacentor silvarum	41.2648	125.355	Li, 1987
Dermacentor silvarum	40.6087	120.751	Wang, 2016
Dermacentor silvarum	40.7095	120.832	Sun et al., 2017
Dermacentor silvarum	41.5309	121.234	Wang, 2016
Dermacentor silvarum	41.5925	121.793	Sun et al., 2017
Dermacentor silvarum	41.4013	119.638	Sun et al., 2017
Dermacentor silvarum	41.7986	120.765	Sun et al., 2017
Dermacentor silvarum	40.4512	124.06	Sun et al., 2017
Dermacentor silvarum	40.7297	124.778	Sun et al., 2017
Dermacentor silvarum	41.7313	125.034	Sun et al., 2017
Dermacentor silvarum	42.5441	124.032	Sun et al., 2017
Dermacentor silvarum	41.1716	121.352	Sun et al., 2017
Dermacentor silvarum	42.284	123.837	Sun et al., 2017
Dermacentor silvarum	42.0983	124.918	Wei et al., 2004
Dermacentor silvarum	39.9983	124.35	Teng, 2014
Dermacentor silvarum	41.8776	123.951	Teng, 2014
Dermacentor silvarum	40.3242	120.339	Wang, 2014
Dermacentor silvarum	41.1069	121.098	Wang, 2014
Dermacentor silvarum	43.3702	128.225	Wang et al., 2005
Dermacentor silvarum	43.7214	127.338	Teng, 2014
Dermacentor silvarum	41.7261	125.934	Teng, 2014
Dermacentor silvarum	42.8599	130.359	Information of our lab
Dermacentor silvarum	42.8886	129.502	Information of our lab
Dermacentor silvarum	42.0493	127.781	Sun et al., 2017
Dermacentor silvarum	44.5292	125.687	Information of our lab
Dermacentor silvarum	41.4177	128.195	Sun et al., 2017
Dermacentor silvarum	35.4985	106.326	Teng et al., 1991
Dermacentor silvarum	35.6183	106.119	Wang et al., 2014
Dermacentor silvarum	37.3288	113.563	Information of our lab
Dermacentor silvarum	37.87	112.544	Liu et al., 1996
Dermacentor silvarum	37.5508	112.148	Liu et al., 1996
Dermacentor silvarum	36.6934	110.935	Liu et al., 1996
Dermacentor silvarum	39.8266	113.093	Liu et al., 1996
Dermacentor silvarum	35.5842	109.832	Yang et al., 2008
Dermacentor silvarum	34.0531	108.825	Yang et al., 2008
Dermacentor silvarum	27.9808	118.064	Liao et al., 1995
Dermacentor silvarum	27.5441	117.329	Liao et al., 1995
Dermacentor silvarum	25.723	119.379	Liao et al., 1995
Dermacentor silvarum	58.0575	50.0208	GBIF
Dermacentor silvarum	48.5158	135.101	Igolkina et al., 2018
Dermacentor silvarum	55.0084	82.9357	Igolkina et al., 2018
Dermacentor silvarum	52.287	104.305	Khasnatinov et al., 2015
Dermacentor silvarum	54.6035	127.48	Igolkina et al., 2018
