# Supplementary material for: Species delimitation of the Dermacentor ticks based on phylogenetic clustering and niche modeling
Source: PeerJ. 2019 May 10;7:e6911. doi: 10.7717/peerj.6911 (PMC6512763; doi:10.7717/peerj.6911)
Supplement: Table S4 [file peerj-07-6911-s007.xlsx]

## Sheet: Sheet1
Table S4-1. ENMeval results for Dermacentor marginatus from SDMs
	settings	features	rm	full.AUC	Mean.AUC	Var.AUC	Mean.AUC.DIFF	Var.AUC.DIFF	Mean.OR10	Var.OR10	Var.Ormin	Var.Ormin	AICc	delta.AICc	w.AIC	nparam
1	L_0.5	L	0.5	0.7813	0.777492	0.00502338	0.0195235	0.00253093	NA	NA	0.00352113	4.95933e-05	8694.36	746.691	3.60178e-163	7
2	LQ_0.5	LQ	0.5	0.8591	0.854474	0.00109667	0.0122009	0.000458346	NA	NA	0.00704225	0.000198373	8394.33	446.664	5.08826e-98	14
3	LQH_0.5	LQH	0.5	0.9219	0.907257	0.000397262	0.0147382	0.000556789	NA	NA	0.00991582	0.000177439	8139.12	191.449	1.33628e-42	117
4	LQHP_0.5	LQHP	0.5	0.939	0.923784	0.000596162	0.015167	0.000828734	NA	NA	0.00639469	5.5641e-05	8018.5	70.8334	2.07561e-16	118
5	LQHPT_0.5	LQHPT	0.5	0.939	0.923784	0.000596162	0.015167	0.000828734	NA	NA	0.00639469	5.5641e-05	8018.5	70.8334	2.07561e-16	118
6	L_1	L	1	0.7821	0.778369	0.00499598	0.0192254	0.00250575	NA	NA	0.00352113	4.95933e-05	8692.85	745.179	7.67157e-163	6
7	LQ_1	LQ	1	0.8553	0.851013	0.00129368	0.0116747	0.000596476	NA	NA	0.00704225	0.000198373	8421.89	474.224	5.2718e-104	11
8	LQH_1	LQH	1	0.9147	0.901441	0.000445686	0.0123792	0.00042966	NA	NA	0.00704225	0.000198373	8061.01	113.346	1.21816e-25	79
9	LQHP_1	LQHP	1	0.9333	0.918593	0.000517847	0.0132722	0.000675461	NA	NA	0.00951969	4.14144e-05	7947.67	0	0.499366	83
10	LQHPT_1	LQHPT	1	0.9333	0.918593	0.000517847	0.0132722	0.000675461	NA	NA	0.00951969	4.14144e-05	7947.67	0	0.499366	83
11	L_1.5	L	1.5	0.7829	0.779175	0.00494094	0.0189485	0.00247929	NA	NA	0.00352113	4.95933e-05	8693.63	745.959	5.19271e-163	6
12	LQ_1.5	LQ	1.5	0.8521	0.848128	0.00151676	0.0123383	0.000617585	NA	NA	0.00704225	0.000198373	8445.7	498.03	3.56903e-109	11
13	LQH_1.5	LQH	1.5	0.9086	0.894476	0.000543378	0.0116621	0.000354693	NA	NA	0.00704225	0.000198373	8099.1	151.436	6.52422e-34	76
14	LQHP_1.5	LQHP	1.5	0.9266	0.912401	0.000760789	0.0142486	0.000612973	NA	NA	0.00352113	4.95933e-05	7961.01	13.3392	0.000633648	68
15	LQHPT_1.5	LQHPT	1.5	0.9266	0.912401	0.000760789	0.0142486	0.000612973	NA	NA	0.00352113	4.95933e-05	7961.01	13.3392	0.000633648	68
16	L_2	L	2	0.7836	0.779932	0.00487222	0.0186811	0.0024587	NA	NA	0.00704225	0.000198373	8694.61	746.939	3.18182e-163	6
17	LQ_2	LQ	2	0.8467	0.843812	0.00176184	0.0127801	0.000651613	NA	NA	0.00704225	0.000198373	8475	527.331	1.54897e-115	11
18	LQH_2	LQH	2	0.8998	0.886097	0.000865928	0.0124624	0.000413359	NA	NA	0.00704225	0.000198373	8125.73	178.058	1.08038e-39	64
19	LQHP_2	LQHP	2	0.9205	0.908508	0.000863566	0.0139184	0.000591199	NA	NA	0.00352113	4.95933e-05	7986.34	38.6684	2.00304e-09	58
20	LQHPT_2	LQHPT	2	0.9205	0.908508	0.000863566	0.0139184	0.000591199	NA	NA	0.00352113	4.95933e-05	7986.34	38.6684	2.00304e-09	58
21	L_2.5	L	2.5	0.7844	0.780766	0.00480779	0.0183731	0.00243076	NA	NA	0.00704225	0.000198373	8695.8	748.131	1.7531e-163	6
22	LQ_2.5	LQ	2.5	0.8433	0.840543	0.00192936	0.0129535	0.000707956	NA	NA	0.00704225	0.000198373	8486.53	538.863	4.84976e-118	8
23	LQH_2.5	LQH	2.5	0.8928	0.879452	0.00122845	0.0127719	0.000537521	NA	NA	0.00704225	0.000198373	8156.75	209.079	1.98348e-46	55
24	LQHP_2.5	LQHP	2.5	0.9166	0.904654	0.00108048	0.0145219	0.000571042	NA	NA	0.00352113	4.95933e-05	7997.16	49.4916	8.9424e-12	47
25	LQHPT_2.5	LQHPT	2.5	0.9166	0.904654	0.00108048	0.0145219	0.000571042	NA	NA	0.00352113	4.95933e-05	7997.16	49.4916	8.9424e-12	47
26	L_3	L	3	0.7852	0.781508	0.00473943	0.0181221	0.0024013	NA	NA	0.00704225	0.000198373	8697.19	749.519	8.75941e-164	6
27	LQ_3	LQ	3	0.8417	0.838376	0.00212903	0.0132359	0.000757731	NA	NA	0.00704225	0.000198373	8497.02	549.349	2.56339e-120	8
28	LQH_3	LQH	3	0.8869	0.876925	0.00129049	0.0122977	0.000636553	NA	NA	0.00704225	0.000198373	8166.86	219.194	1.26187e-48	41
29	LQHP_3	LQHP	3	0.911	0.9027	0.00119055	0.0147558	0.000631183	NA	NA	0.00704225	0.000198373	8008.62	60.9556	2.89781e-14	35
30	LQHPT_3	LQHPT	3	0.911	0.9027	0.00119055	0.0147558	0.000631183	NA	NA	0.00704225	0.000198373	8008.62	60.9556	2.89781e-14	35
31	L_3.5	L	3.5	0.786	0.782164	0.00466864	0.0179388	0.00238318	NA	NA	0.00704225	0.000198373	8698.77	751.102	3.96964e-164	6
32	LQ_3.5	LQ	3.5	0.8401	0.836609	0.00220899	0.0134614	0.000791757	NA	NA	0.00704225	0.000198373	8508.13	560.465	9.88716e-123	8
33	LQH_3.5	LQH	3.5	0.8835	0.874395	0.00142239	0.0124672	0.000753781	NA	NA	0.00704225	0.000198373	8172.89	225.223	6.19346e-50	33
34	LQHP_3.5	LQHP	3.5	0.9077	0.900279	0.0014027	0.0151102	0.000643734	NA	NA	0.00704225	0.000198373	8041.04	93.37	2.65078e-21	33
35	LQHPT_3.5	LQHPT	3.5	0.9077	0.900279	0.0014027	0.0151102	0.000643734	NA	NA	0.00704225	0.000198373	8041.04	93.37	2.65078e-21	33
36	L_4	L	4	0.7869	0.782853	0.00458478	0.0176913	0.00235064	NA	NA	0.00704225	0.000198373	8700.55	752.882	1.63025e-164	6
37	LQ_4	LQ	4	0.8382	0.834578	0.00227611	0.0137518	0.000823524	NA	NA	0.00704225	0.000198373	8520.11	572.444	2.47624e-125	8
38	LQH_4	LQH	4	0.8824	0.872487	0.00147542	0.0123363	0.000836127	NA	NA	0.00704225	0.000198373	8194.08	246.415	1.54887e-54	35
39	LQHP_4	LQHP	4	0.905	0.897354	0.00152531	0.0149378	0.000670882	NA	NA	0.00704225	0.000198373	8075.08	127.416	1.07243e-28	35
40	LQHPT_4	LQHPT	4	0.905	0.897354	0.00152531	0.0149378	0.000670882	NA	NA	0.00704225	0.000198373	8075.08	127.416	1.07243e-28	35
Table S4-2. ENMeval results for Dermacentor nuttalli from SDMs
	settings	features	rm	full.AUC	Mean.AUC	Var.AUC	Mean.AUC.DIFF	Var.AUC.DIFF	Mean.OR10	Var.OR10	Var.Ormin	Var.Ormin	AICc	delta.AICc	w.AIC	nparam
1	L_0.5	L	0.5	0.9304	0.926801	0.00130467	0.0102911	0.00126055	0.121883	0.00794603	0.0227273	0.00206612	3257.82	262.648	9.25292e-58	7
2	LQ_0.5	LQ	0.5	0.971	0.967709	0.000415439	0.00622495	0.00046122	0.133576	0.0064702	0.0151515	0.000918274	2995.17	0	0.999206	12
3	LQH_0.5	LQH	0.5	0.9749	0.9654	0.000492189	0.0103163	0.000680632	0.165699	0.00770179	0.0454546	0.00826446	3451.47	456.297	8.24263e-100	84
4	LQHP_0.5	LQHP	0.5	0.9759	0.965988	0.000467911	0.0108921	0.000611424	0.189404	0.00645634	0.0454546	0.00826446	3593.14	597.968	1.42114e-130	90
5	LQHPT_0.5	LQHPT	0.5	0.9759	0.965988	0.000467911	0.0108921	0.000611424	0.189404	0.00645634	0.0454546	0.00826446	3593.14	597.968	1.42114e-130	90
6	L_1	L	1	0.9309	0.927295	0.00106313	0.0094104	0.00105403	0.106242	0.00707132	0.0227273	0.00206612	3257.97	262.797	8.59052e-58	6
7	LQ_1	LQ	1	0.97	0.967599	0.000320376	0.0055076	0.000361045	0.122702	0.00242665	0.0227273	0.00206612	3009.45	14.2765	0.000793509	12
8	LQH_1	LQH	1	0.9728	0.965658	0.000526371	0.00834168	0.000667905	0.148398	0.00412988	0.0378788	0.00573921	3387.43	392.262	6.62332e-86	79
9	LQHP_1	LQHP	1	0.9736	0.96556	0.000570642	0.00841668	0.000740349	0.141641	0.00455146	0.0454546	0.00826446	3248.18	253.009	1.14654e-55	69
10	LQHPT_1	LQHPT	1	0.9736	0.96556	0.000570642	0.00841668	0.000740349	0.141641	0.00455146	0.0454546	0.00826446	3248.18	253.009	1.14654e-55	69
11	L_1.5	L	1.5	0.9309	0.927196	0.000910321	0.00869788	0.000900456	0.121394	0.00400307	0.0227273	0.00206612	3264.78	269.611	2.84636e-59	7
12	LQ_1.5	LQ	1.5	0.969	0.966641	0.000284795	0.0052493	0.000317884	0.115945	0.00287221	0.030303	0.00367309	3026.89	31.7164	1.29578e-07	12
13	LQH_1.5	LQH	1.5	0.9714	0.965036	0.000619467	0.00810555	0.000746645	0.141641	0.00455146	0.0378788	0.00573921	3261.34	266.166	1.59385e-58	68
14	LQHP_1.5	LQHP	1.5	0.9723	0.965023	0.000586229	0.00785638	0.000730731	0.149705	0.003153	0.030303	0.00367309	3199.54	204.374	4.17318e-45	62
15	LQHPT_1.5	LQHPT	1.5	0.9723	0.965023	0.000586229	0.00785638	0.000730731	0.149705	0.003153	0.030303	0.00367309	3199.54	204.374	4.17318e-45	62
16	L_2	L	2	0.9301	0.926538	0.000780612	0.00793942	0.000750263	0.114307	0.00114904	0.0227273	0.00206612	3271.26	276.087	1.11726e-60	7
17	LQ_2	LQ	2	0.9669	0.965021	0.000271847	0.0052245	0.00028132	0.116764	0.00537984	0.0151515	0.000918274	3046.79	51.621	6.17019e-12	12
18	LQH_2	LQH	2	0.9704	0.964249	0.000680487	0.00813763	0.000788191	0.141641	0.00455146	0.0378788	0.00573921	3187.54	192.368	1.68818e-42	58
19	LQHP_2	LQHP	2	0.971	0.964179	0.00072399	0.00837184	0.000834215	0.136192	0.00538247	0.030303	0.00367309	3126.17	131.003	3.56989e-29	49
20	LQHPT_2	LQHPT	2	0.971	0.964179	0.00072399	0.00837184	0.000834215	0.136192	0.00538247	0.030303	0.00367309	3126.17	131.003	3.56989e-29	49
21	L_2.5	L	2.5	0.9289	0.925397	0.000662952	0.00710109	0.000600185	0.114307	0.00114904	0.0227273	0.00206612	3278.86	283.687	2.49962e-62	7
22	LQ_2.5	LQ	2.5	0.965	0.963223	0.000275375	0.00528444	0.000270471	0.115945	0.00287221	0.0151515	0.000918274	3062.69	67.5231	2.17367e-15	11
23	LQH_2.5	LQH	2.5	0.9692	0.963788	0.000727784	0.00833447	0.000826784	0.141641	0.00455146	0.0378788	0.00573921	3148.71	153.541	4.55633e-34	50
24	LQHP_2.5	LQHP	2.5	0.9699	0.963627	0.000770839	0.00853841	0.000867741	0.140799	0.00914894	0.030303	0.00367309	3098.74	103.565	3.24252e-23	41
25	LQHPT_2.5	LQHPT	2.5	0.9699	0.963627	0.000770839	0.00853841	0.000867741	0.140799	0.00914894	0.030303	0.00367309	3098.74	103.565	3.24252e-23	41
26	L_3	L	3	0.927	0.923874	0.000576931	0.00655708	0.000464841	0.114307	0.00114904	0.0151515	0.000918274	3286.97	291.797	4.3326e-64	7
27	LQ_3	LQ	3	0.963	0.961361	0.000282261	0.00530482	0.000273516	0.14346	0.00146199	0.0151515	0.000918274	3080.13	84.9563	3.56152e-19	11
28	LQH_3	LQH	3	0.9682	0.963622	0.000759848	0.00847747	0.0008554	0.153004	0.00628548	0.030303	0.00367309	3109.73	114.557	1.33041e-25	40
29	LQHP_3	LQHP	3	0.9686	0.962859	0.000854545	0.00895538	0.000954561	0.140799	0.00914894	0.030303	0.00367309	3120.27	125.098	6.83864e-28	43
30	LQHPT_3	LQHPT	3	0.9686	0.962859	0.000854545	0.00895538	0.000954561	0.140799	0.00914894	0.030303	0.00367309	3120.27	125.098	6.83864e-28	43
31	L_3.5	L	3.5	0.9247	0.92204	0.000559923	0.00657996	0.000380352	0.121883	0.00151811	0.0151515	0.000918274	3294.94	299.774	8.02891e-66	7
32	LQ_3.5	LQ	3.5	0.9611	0.959489	0.000314788	0.00546492	0.000295006	0.129128	0.000751013	0.0151515	0.000918274	3095.1	99.9255	2.00032e-22	10
33	LQH_3.5	LQH	3.5	0.9679	0.962755	0.000855957	0.00889093	0.000940872	0.141641	0.00455146	0.030303	0.00367309	3099.62	104.453	2.07972e-23	36
34	LQHP_3.5	LQHP	3.5	0.9675	0.962188	0.000898384	0.00915101	0.000996722	0.129435	0.00704504	0.030303	0.00367309	3085.29	90.1158	2.69936e-20	32
35	LQHPT_3.5	LQHPT	3.5	0.9675	0.962188	0.000898384	0.00915101	0.000996722	0.129435	0.00704504	0.030303	0.00367309	3085.29	90.1158	2.69936e-20	32
36	L_4	L	4	0.9223	0.919931	0.000566368	0.00664894	0.000326933	0.114307	0.00114904	0.0227273	0.00206612	3302.9	307.729	1.50345e-67	7
37	LQ_4	LQ	4	0.9592	0.957686	0.00032564	0.00552722	0.000307744	0.140492	0.0014868	0.0151515	0.000918274	3111.2	116.034	6.3577e-26	10
38	LQH_4	LQH	4	0.9673	0.961573	0.000949282	0.00935682	0.00104206	0.130277	0.00385049	0.030303	0.00367309	3096.41	101.243	1.03511e-22	33
39	LQHP_4	LQHP	4	0.9669	0.961614	0.000914523	0.00921311	0.00101029	0.129435	0.00704504	0.030303	0.00367309	3082.16	86.9869	1.29029e-19	29
40	LQHPT_4	LQHPT	4	0.9669	0.961614	0.000914523	0.00921311	0.00101029	0.129435	0.00704504	0.030303	0.00367309	3082.16	86.9869	1.29029e-19	29
Table S4-3. ENMeval results for Dermacentor silvarum from SDMs
	settings	features	rm	full.AUC	Mean.AUC	Var.AUC	Mean.AUC.DIFF	Var.AUC.DIFF	Mean.OR10	Var.OR10	Var.Ormin	Var.Ormin	AICc	delta.AICc	w.AIC	nparam
1	L_0.5	L	0.5	0.9043	0.887482	0.0094425	0.0331178	0.00648411	0.0990385	0.00994453	0.00961539	0.000369823	2157.3	218.163	4.19144e-48	7
2	LQ_0.5	LQ	0.5	0.9484	0.925385	0.0076796	0.0361079	0.00693442	0.104808	0.0110984	0.0221154	0.00067431	1939.13	0	0.990668	11
3	LQH_0.5	LQH	0.5	0.9749	0.944065	0.00416751	0.0370466	0.00315036	0.168269	0.0131595	0.0509615	0.00131534	14313.4	12374.3	0	78
4	LQHP_0.5	LQHP	0.5	0.9759	0.942788	0.00413896	0.0380111	0.00319002	0.168269	0.0131595	0.0605769	0.00235084	NA	NA	NA	81
5	LQHPT_0.5	LQHPT	0.5	0.9759	0.942788	0.00413896	0.0380111	0.00319002	0.168269	0.0131595	0.0605769	0.00235084	NA	NA	NA	81
6	L_1	L	1	0.9022	0.886126	0.00946423	0.0332312	0.00636378	0.111538	0.00893491	0.00961539	0.000369823	2156.5	217.372	6.22704e-48	7
7	LQ_1	LQ	1	0.9471	0.923862	0.00733779	0.0356525	0.00652578	0.104808	0.0110984	0.0221154	0.00067431	1948.47	9.34014	0.00928414	11
8	LQH_1	LQH	1	0.9664	0.940431	0.00399011	0.0336665	0.00282274	0.158654	0.012913	0.0413462	0.00101948	2119.8	180.668	5.81399e-40	49
9	LQHP_1	LQHP	1	0.9658	0.942109	0.00372655	0.0323751	0.00238463	0.133654	0.00932322	0.0413462	0.00101948	2064.51	125.376	5.90174e-28	45
10	LQHPT_1	LQHPT	1	0.9658	0.942109	0.00372655	0.0323751	0.00238463	0.133654	0.00932322	0.0413462	0.00101948	2064.51	125.376	5.90174e-28	45
11	L_1.5	L	1.5	0.9	0.884638	0.00951283	0.0332749	0.00617024	0.124038	0.00584196	0.00961539	0.000369823	2156.25	217.119	7.06365e-48	7
12	LQ_1.5	LQ	1.5	0.9453	0.922361	0.00698483	0.0351827	0.00598042	0.104808	0.0110984	0.0221154	0.00067431	1961.41	22.2783	1.43963e-05	11
13	LQH_1.5	LQH	1.5	0.9598	0.936988	0.00454827	0.0325215	0.00282342	0.133654	0.00932322	0.0413462	0.00101948	2029.46	90.3261	2.40913e-20	39
14	LQHP_1.5	LQHP	1.5	0.9624	0.941239	0.00389243	0.030183	0.0022743	0.133654	0.00932322	0.0413462	0.00101948	2030.76	91.6269	1.25718e-20	40
15	LQHPT_1.5	LQHPT	1.5	0.9624	0.941239	0.00389243	0.030183	0.0022743	0.133654	0.00932322	0.0413462	0.00101948	2030.76	91.6269	1.25718e-20	40
16	L_2	L	2	0.8978	0.883161	0.00953654	0.0331789	0.00600865	0.111538	0.00893491	0.00961539	0.000369823	2154.01	214.874	2.17114e-47	6
17	LQ_2	LQ	2	0.9434	0.920774	0.00669105	0.0347279	0.00550369	0.104808	0.0110984	0.0471154	0.00503328	1967.39	28.2574	7.24271e-07	9
18	LQH_2	LQH	2	0.9569	0.937008	0.00445027	0.0310353	0.00267375	0.121154	0.00940335	0.0221154	0.00067431	1998.56	59.4259	1.23524e-13	33
19	LQHP_2	LQHP	2	0.9609	0.939639	0.00390959	0.0305939	0.00229295	0.158654	0.012913	0.0413462	0.00101948	2025.25	86.1162	1.97716e-19	38
20	LQHPT_2	LQHPT	2	0.9609	0.939639	0.00390959	0.0305939	0.00229295	0.158654	0.012913	0.0413462	0.00101948	2025.25	86.1162	1.97716e-19	38
21	L_2.5	L	2.5	0.8968	0.882089	0.0095195	0.0330627	0.00569487	0.111538	0.00893491	0.00961539	0.000369823	2153.88	214.752	2.30792e-47	6
22	LQ_2.5	LQ	2.5	0.9415	0.919062	0.00649578	0.034302	0.00516065	0.104808	0.0110984	0.0471154	0.00503328	1977.28	38.1528	5.14221e-09	9
23	LQH_2.5	LQH	2.5	0.9559	0.935212	0.00473197	0.0318995	0.0029063	0.146154	0.0104931	0.0413462	0.00101948	1959.79	20.6594	3.23441e-05	24
24	LQHP_2.5	LQHP	2.5	0.9599	0.937924	0.00400644	0.0313322	0.00228014	0.158654	0.012913	0.0221154	0.00067431	1981.92	42.7869	5.06843e-10	30
25	LQHPT_2.5	LQHPT	2.5	0.9599	0.937924	0.00400644	0.0313322	0.00228014	0.158654	0.012913	0.0221154	0.00067431	1981.92	42.7869	5.06843e-10	30
26	L_3	L	3	0.8957	0.880965	0.00947792	0.0330785	0.00542909	0.136538	0.00566568	0.00961539	0.000369823	2154.11	214.978	2.06137e-47	6
27	LQ_3	LQ	3	0.9397	0.917584	0.00615825	0.0334595	0.00472075	0.104808	0.0110984	0.0471154	0.00503328	1987.08	47.9459	3.84252e-11	9
28	LQH_3	LQH	3	0.9548	0.93442	0.00481703	0.0318374	0.00291543	0.158654	0.012913	0.0413462	0.00101948	1976.87	37.7371	6.33036e-09	26
29	LQHP_3	LQHP	3	0.9589	0.937006	0.00405479	0.0315627	0.0022855	0.158654	0.012913	0.0221154	0.00067431	1988.96	49.8273	1.49989e-11	30
30	LQHPT_3	LQHPT	3	0.9589	0.937006	0.00405479	0.0315627	0.0022855	0.158654	0.012913	0.0221154	0.00067431	1988.96	49.8273	1.49989e-11	30
31	L_3.5	L	3.5	0.8946	0.880286	0.00928629	0.0329512	0.00518921	0.136538	0.00566568	0.00961539	0.000369823	2154.59	215.462	1.61763e-47	6
32	LQ_3.5	LQ	3.5	0.9377	0.915994	0.00594409	0.0327985	0.00438064	0.104808	0.0110984	0.0471154	0.00503328	1996.69	57.5589	3.14175e-13	9
33	LQH_3.5	LQH	3.5	0.9538	0.933307	0.00498161	0.0322475	0.00299891	0.158654	0.012913	0.0413462	0.00101948	1994	54.8714	1.20434e-12	28
34	LQHP_3.5	LQHP	3.5	0.9579	0.933929	0.00463872	0.0337484	0.00268429	0.158654	0.012913	0.0538462	0.00193294	1997.65	58.5214	1.94163e-13	30
35	LQHPT_3.5	LQHPT	3.5	0.9579	0.933929	0.00463872	0.0337484	0.00268429	0.158654	0.012913	0.0538462	0.00193294	1997.65	58.5214	1.94163e-13	30
36	L_4	L	4	0.8935	0.879746	0.00906048	0.0327126	0.00494275	0.136538	0.00566568	0.00961539	0.000369823	2155.32	216.186	1.12661e-47	6
37	LQ_4	LQ	4	0.9356	0.914473	0.0057708	0.0321438	0.00411804	0.104808	0.0110984	0.0471154	0.00503328	2006.19	67.061	2.71527e-15	9
38	LQH_4	LQH	4	0.9527	0.932032	0.0052146	0.032773	0.00313059	0.158654	0.012913	0.0413462	0.00101948	1976.02	36.89	9.66884e-09	22
39	LQHP_4	LQHP	4	0.9578	0.932416	0.00483791	0.0343596	0.00280334	0.146154	0.0104931	0.0538462	0.00193294	1978.3	39.1719	3.08935e-09	25
40	LQHPT_4	LQHPT	4	0.9578	0.932416	0.00483791	0.0343596	0.00280334	0.146154	0.0104931	0.0538462	0.00193294	1978.3	39.1719	3.08935e-09	25
